# Supplementary material for: Consumption of Vitamin-A-Rich Foods and Vitamin A Supplementation for Children under Two Years Old in 51 Low- and Middle-Income Countries
Source: Nutrients. 2021 Dec 31;14(1):188. doi: 10.3390/nu14010188 (PMC8747127; doi:10.3390/nu14010188)
Supplement: Supplementary file 1 [file nutrients-14-00188-s001.zip]

Archive with 1 entries (1 files):
- nutrients-1515985-supplementary.pdf
